# Supplementary material for: Dynamic Macronutrient Meal-Equivalent Menu Method: Towards Individual Nutrition Intervention Programs
Source: Methods Protoc. 2019 Sep 5;2(3):78. doi: 10.3390/mps2030078 (PMC6789454; doi:10.3390/mps2030078)
Supplement: Supplementary file 1 [file mps-02-00078-s001.zip]

Archive with 13 entries (10 files):
- Material Suplementario/
- Material Suplementario/.DS_Store
- __MACOSX/
- __MACOSX/Material Suplementario/
- __MACOSX/Material Suplementario/._.DS_Store
- Material Suplementario/Table S2.pdf
- __MACOSX/Material Suplementario/._Table S2.pdf
- Material Suplementario/Table S1.pdf
- __MACOSX/Material Suplementario/._Table S1.pdf
- Material Suplementario/Figure S1.pdf
- __MACOSX/Material Suplementario/._Figure S1.pdf
- Material Suplementario/Figure S2.pdf
- __MACOSX/Material Suplementario/._Figure S2.pdf
